# Supplementary material for: Study of lug Operon, SCCmec Elements, Antimicrobial Resistance, MGEs, and STs of Staphylococcus lugdunensis Clinical Isolates Through Whole-Genome Sequencing
Source: Int J Mol Sci. 2025 Jun 25;26(13):6106. doi: 10.3390/ijms26136106 (PMC12250136; doi:10.3390/ijms26136106)
Supplement: Supplementary file 1 [file ijms-26-06106-s001.zip]

Archive with 1 entries (1 files):
- ijms-3657340-supplementary.pdf
